# Supplementary material for: Association of genetic risk, lifestyle, and their interaction with obesity and obesity-related morbidities
Source: Cell Metab. Author manuscript; Available in PMC 2025 Jul 23. (PMC12285577; doi:10.1016/j.cmet.2024.06.004)
Supplement: Data S1. Unprocessed source data underlying all graphs and plots, related to Figures 3, S1, and S3 [file NIHMS2091572-supplement-Data_S1__Unprocessed_source_data_underlying_all_graphs_and_plots__related_to_Figures_3__S1__and_S3.xlsx]

## Sheet: Figure 3A
Figure 3A
PGS percentile	Lifestyle group (1: Poor, 2: Healthy)	Probability of obesity by age 75 (%)
0	1	1.58902
1	1	1.7593
2	1	1.84157
3	1	1.90164
4	1	1.94955
5	1	1.99021
6	1	2.02604
7	1	2.05815
8	1	2.08761
9	1	2.1155
10	1	2.14175
11	1	2.16659
12	1	2.18942
13	1	2.21116
14	1	2.23249
15	1	2.25299
16	1	2.27196
17	1	2.2904
18	1	2.30849
19	1	2.32643
20	1	2.34432
21	1	2.36089
22	1	2.37746
23	1	2.39449
24	1	2.41003
25	1	2.4258
26	1	2.44199
27	1	2.45792
28	1	2.47384
29	1	2.48912
30	1	2.50448
31	1	2.51979
32	1	2.53537
33	1	2.55058
34	1	2.5657
35	1	2.58092
36	1	2.5963
37	1	2.61136
38	1	2.62607
39	1	2.64057
40	1	2.65519
41	1	2.66965
42	1	2.68405
43	1	2.69866
44	1	2.71339
45	1	2.72757
46	1	2.74197
47	1	2.75724
48	1	2.77215
49	1	2.78683
50	1	2.80136
51	1	2.81635
52	1	2.83145
53	1	2.84631
54	1	2.86168
55	1	2.87716
56	1	2.89265
57	1	2.90788
58	1	2.92382
59	1	2.93937
60	1	2.95537
61	1	2.97127
62	1	2.9876
63	1	3.00466
64	1	3.02187
65	1	3.0393
66	1	3.05754
67	1	3.07566
68	1	3.09397
69	1	3.11283
70	1	3.13257
71	1	3.15216
72	1	3.17216
73	1	3.19234
74	1	3.2138
75	1	3.23524
76	1	3.25751
77	1	3.28064
78	1	3.30429
79	1	3.32856
80	1	3.35403
81	1	3.38066
82	1	3.40859
83	1	3.43721
84	1	3.4679
85	1	3.50108
86	1	3.53542
87	1	3.56989
88	1	3.60622
89	1	3.64642
90	1	3.68953
91	1	3.73843
92	1	3.79186
93	1	3.85315
94	1	3.92075
95	1	4.00124
96	1	4.10093
97	1	4.23263
98	1	4.42745
99	1	4.91404
0	2	0.91033
1	2	1.01485
2	2	1.06562
3	2	1.10279
4	2	1.13249
5	2	1.15775
6	2	1.18003
7	2	1.20002
8	2	1.21838
9	2	1.23579
10	2	1.25218
11	2	1.26771
12	2	1.28199
13	2	1.29561
14	2	1.30897
15	2	1.32182
16	2	1.33372
17	2	1.34529
18	2	1.35666
19	2	1.36793
20	2	1.37918
21	2	1.38961
22	2	1.40004
23	2	1.41076
24	2	1.42056
25	2	1.4305
26	2	1.44071
27	2	1.45076
28	2	1.46081
29	2	1.47046
30	2	1.48017
31	2	1.48985
32	2	1.4997
33	2	1.50933
34	2	1.5189
35	2	1.52854
36	2	1.53828
37	2	1.54783
38	2	1.55716
39	2	1.56636
40	2	1.57563
41	2	1.58482
42	2	1.59396
43	2	1.60325
44	2	1.61262
45	2	1.62163
46	2	1.6308
47	2	1.64051
48	2	1.65001
49	2	1.65936
50	2	1.66862
51	2	1.67818
52	2	1.68781
53	2	1.69729
54	2	1.7071
55	2	1.71698
56	2	1.72688
57	2	1.73661
58	2	1.7468
59	2	1.75675
60	2	1.76699
61	2	1.77716
62	2	1.78762
63	2	1.79855
64	2	1.80958
65	2	1.82076
66	2	1.83246
67	2	1.84409
68	2	1.85584
69	2	1.86796
70	2	1.88064
71	2	1.89324
72	2	1.90611
73	2	1.91909
74	2	1.93291
75	2	1.94673
76	2	1.96108
77	2	1.976
78	2	1.99126
79	2	2.00693
80	2	2.02339
81	2	2.0406
82	2	2.05866
83	2	2.07719
84	2	2.09707
85	2	2.11858
86	2	2.14085
87	2	2.16322
88	2	2.18682
89	2	2.21296
90	2	2.24101
91	2	2.27287
92	2	2.30771
93	2	2.34773
94	2	2.39192
95	2	2.44462
96	2	2.51001
97	2	2.59659
98	2	2.72507
99	2	3.04794

## Sheet: Figure 3B
Figure 3B
PGS vigintile	Difference in percentage unit between healthy and poor lifestyle groups
1	0.762999
2	0.857108
3	0.906991
4	0.944969
5	0.977411
6	1.00709
7	1.0356
8	1.06341
9	1.09013
10	1.11669
11	1.14363
12	1.17137
13	1.20018
14	1.23164
15	1.26621
16	1.30485
17	1.3503
18	1.40732
19	1.48649
20	1.67041

## Sheet: Figure S1A
Figure S1A
PGS decile group	min	q1	median	mean	q3	max
1	12.8127	22.6652	24.8298	25.232	27.2904	56.5778
2	12.1212	23.2072	25.5102	25.9604	28.1332	62.6729
3	13.6061	23.6312	25.9562	26.4899	28.7368	57.3476
4	14.9872	23.9118	26.2778	26.8367	29.1314	60.4923
5	14.5329	24.1332	26.5983	27.152	29.4743	59.8427
6	12.6463	24.3152	26.853	27.4197	29.8373	62.5
7	14.6704	24.6465	27.2366	27.8828	30.4309	58.9246
8	15.1644	24.8815	27.5482	28.2178	30.8085	68.4083
9	12.7433	25.2838	28.1068	28.8168	31.4995	67.3334
10	15.8388	26.0562	29.0432	29.9514	32.902	74.6837

## Sheet: Figure S1B
Figure S1B
Bin	Count	Density
[-4.5,-4.31)	1	1.58694e-05
[-4.31,-4.13)	3	4.76082e-05
[-4.13,-3.94)	5	7.93471e-05
[-3.94,-3.75)	17	0.00026978
[-3.75,-3.57)	27	0.000428474
[-3.57,-3.38)	56	0.000888687
[-3.38,-3.19)	105	0.00166629
[-3.19,-3.01)	187	0.00296758
[-3.01,-2.82)	343	0.00544321
[-2.82,-2.63)	621	0.00985491
[-2.63,-2.45)	1015	0.0161075
[-2.45,-2.26)	1539	0.024423
[-2.26,-2.07)	2404	0.0381501
[-2.07,-1.89)	3538	0.056146
[-1.89,-1.7)	5047	0.0800929
[-1.7,-1.51)	6991	0.110943
[-1.51,-1.33)	9240	0.146633
[-1.33,-1.14)	11770	0.186783
[-1.14,-0.953)	14668	0.232773
[-0.953,-0.767)	17751	0.281698
[-0.767,-0.58)	19847	0.31496
[-0.58,-0.393)	22136	0.351285
[-0.393,-0.207)	24117	0.382723
[-0.207,-0.02)	24798	0.39353
[-0.02,0.167)	25192	0.399782
[0.167,0.353)	24153	0.383294
[0.353,0.54)	22547	0.357808
[0.54,0.727)	20450	0.32453
[0.727,0.913)	17697	0.280841
[0.913,1.1)	15418	0.244675
[1.1,1.29)	12462	0.197765
[1.29,1.47)	9590	0.152188
[1.47,1.66)	7370	0.116958
[1.66,1.85)	5490	0.0871231
[1.85,2.03)	3885	0.0616527
[2.03,2.22)	2551	0.0404829
[2.22,2.41)	1753	0.0278191
[2.41,2.59)	1110	0.0176151
[2.59,2.78)	706	0.0112038
[2.78,2.97)	452	0.00717297
[2.97,3.15)	241	0.00382453
[3.15,3.34)	134	0.0021265
[3.34,3.53)	73	0.00115847
[3.53,3.71)	33	0.000523691
[3.71,3.9)	11	0.000174564
[3.9,4.09)	4	6.34777e-05
[4.09,4.27)	1	1.58694e-05
[4.27,4.46)	3	4.76082e-05
[4.46,4.65)	1	1.58694e-05
[4.65,4.83]	1	1.58694e-05

## Sheet: Figure S1C
Figure S1C
Genetic risk group	Lifestyle group	Count	Percent
High genetic risk	Poor	4795	0.134858
High genetic risk	Intermediate	23746	0.667848
High genetic risk	Healthy	7015	0.197294
Intermediate genetic risk	Poor	15002	0.140642
Intermediate genetic risk	Intermediate	71598	0.671223
Intermediate genetic risk	Healthy	20068	0.188135
Low genetic risk	Poor	5247	0.14757
Low genetic risk	Intermediate	23844	0.670604
Low genetic risk	Healthy	6465	0.181826

## Sheet: Figure S3A
Figure S3A
PGS percentile	Lifestyle group (1: Poor, 2: Healthy)	Probability of obesity by age 75 (%)
0	1	10.2127
1	1	12.7161
2	1	13.9853
3	1	14.9137
4	1	15.6889
5	1	16.362
6	1	16.9553
7	1	17.4993
8	1	18.0058
9	1	18.4779
10	1	18.9195
11	1	19.3411
12	1	19.7465
13	1	20.1331
14	1	20.4966
15	1	20.8516
16	1	21.2039
17	1	21.5452
18	1	21.8674
19	1	22.1954
20	1	22.5087
21	1	22.8109
22	1	23.1196
23	1	23.4267
24	1	23.7299
25	1	24.0251
26	1	24.3165
27	1	24.6067
28	1	24.8948
29	1	25.1798
30	1	25.462
31	1	25.7451
32	1	26.0208
33	1	26.2987
34	1	26.5729
35	1	26.8422
36	1	27.113
37	1	27.3772
38	1	27.649
39	1	27.92
40	1	28.1851
41	1	28.4517
42	1	28.7285
43	1	29.0019
44	1	29.2775
45	1	29.5499
46	1	29.824
47	1	30.0945
48	1	30.3569
49	1	30.6322
50	1	30.9027
51	1	31.1779
52	1	31.4524
53	1	31.7345
54	1	32.0127
55	1	32.294
56	1	32.5777
57	1	32.8658
58	1	33.1595
59	1	33.4526
60	1	33.753
61	1	34.0562
62	1	34.3621
63	1	34.6709
64	1	34.9856
65	1	35.3081
66	1	35.6243
67	1	35.9556
68	1	36.2869
69	1	36.6317
70	1	36.9778
71	1	37.3313
72	1	37.6904
73	1	38.0586
74	1	38.4344
75	1	38.8165
76	1	39.217
77	1	39.627
78	1	40.0407
79	1	40.474
80	1	40.9213
81	1	41.4001
82	1	41.883
83	1	42.3668
84	1	42.8654
85	1	43.4065
86	1	43.9754
87	1	44.5645
88	1	45.1999
89	1	45.8678
90	1	46.6132
91	1	47.4058
92	1	48.2803
93	1	49.2458
94	1	50.3334
95	1	51.5854
96	1	53.0785
97	1	54.9714
98	1	57.7284
99	1	63.7233
0	2	3.64841
1	2	4.69453
2	2	5.24497
3	2	5.6562
4	2	6.00513
5	2	6.31233
6	2	6.5863
7	2	6.84018
8	2	7.07883
9	2	7.30333
10	2	7.51508
11	2	7.71888
12	2	7.91631
13	2	8.10595
14	2	8.28551
15	2	8.46198
16	2	8.63825
17	2	8.8101
18	2	8.97328
19	2	9.14041
20	2	9.30098
21	2	9.45675
22	2	9.6167
23	2	9.77674
24	2	9.93563
25	2	10.0911
26	2	10.2454
27	2	10.3999
28	2	10.5541
29	2	10.7074
30	2	10.86
31	2	11.0138
32	2	11.1644
33	2	11.3169
34	2	11.4682
35	2	11.6175
36	2	11.7683
37	2	11.9161
38	2	12.069
39	2	12.2222
40	2	12.3727
41	2	12.5248
42	2	12.6835
43	2	12.841
44	2	13.0006
45	2	13.1591
46	2	13.3194
47	2	13.4783
48	2	13.6333
49	2	13.7966
50	2	13.9579
51	2	14.1228
52	2	14.2881
53	2	14.4588
54	2	14.628
55	2	14.8
56	2	14.9742
57	2	15.1522
58	2	15.3345
59	2	15.5175
60	2	15.706
61	2	15.8973
62	2	16.0913
63	2	16.2883
64	2	16.4902
65	2	16.6983
66	2	16.9035
67	2	17.1197
68	2	17.3374
69	2	17.5652
70	2	17.7953
71	2	18.0319
72	2	18.2738
73	2	18.5235
74	2	18.78
75	2	19.0426
76	2	19.3199
77	2	19.6059
78	2	19.8966
79	2	20.2036
80	2	20.5229
81	2	20.8677
82	2	21.2185
83	2	21.5732
84	2	21.942
85	2	22.3462
86	2	22.7755
87	2	23.2248
88	2	23.7151
89	2	24.2367
90	2	24.8266
91	2	25.463
92	2	26.1763
93	2	26.9776
94	2	27.898
95	2	28.9815
96	2	30.3079
97	2	32.0455
98	2	34.6935
99	2	40.9745

## Sheet: Figure S3B
Figure S3B
PGS vigintile	Difference in percentage unit between healthy and poor lifestyle groups
1	8.45351
2	10.6359
3	11.819
4	12.7279
5	13.5018
6	14.205
7	14.8552
8	15.4617
9	16.0444
10	16.6141
11	17.1649
12	17.7142
13	18.271
14	18.8365
15	19.4176
16	20.0213
17	20.6624
18	21.3432
19	22.1074
20	22.8168
